# Supplementary material for: The Water to Land Transition Submerged: Multifunctional Design of Pectoral Fins for Use in Swimming and in Association with Underwater Substrate
Source: Integr Comp Biol. 2022 Jun 2;62(4):908–21. doi: 10.1093/icb/icac061 (PMC9617210; doi:10.1093/icb/icac061)
Supplement: icac061_Supplemental_File [file icac061_supplemental_file.xlsx]

## Sheet: Sheet1
FAMILY	GENUS	SPECIES	EXAMPLE LINKS TO IMAGES
Symphysanodontidae	Symphysanodon	typus	https://fishesofaustralia.net.au/home/species/1759
Epigonidae	Epigonus	pandionis	https://www.fishbase.de/summary/Epigonus-pandionis.html
Epigonidae	Epigonus	telescopus	https://fishesofaustralia.net.au/home/species/4218
Acropomatidae	Acropoma	japonicum	https://www.itis.gov/servlet/SingleRpt/SingleRpt?search_topic=TSN&search_value=641859#null
Ostracoberycidae	Ostracoberyx	dorygenys	https://fishbase.mnhn.fr/summary/23398
Howellidae	Howella	brodiei	https://www.marinespecies.org/aphia.php?p=taxdetails&id=126994
Howellidae	Howella	zina	https://www.marinespecies.org/aphia.php?p=taxdetails&id=273685
Acropomatidae	Malakichthys	elegans	https://fishesofaustralia.net.au/home/species/1595
Lateolabracidae	Lateolabrax	japonicus	https://www.fishbase.se/summary/Lateolabrax-japonicus.html
Champsodontidae	Champsodon	snyderi	https://www.marinespecies.org/aphia.php?p=taxdetails&id=151407
Creediidae	Limnichthys	sp	https://reefs.com/2016/04/11/obscure-reef-creatures-sandburrowers-creediidae/
Percophidae	Acanthaphritis	unoorum	https://www.marinespecies.org/aphia.php?p=taxdetails&id=279468
Glaucosomatidae	Glaucosoma	hebraicum	https://fishesofaustralia.net.au/home/species/4615
Glaucosomatidae	Glaucosoma	buergeri	https://fishesofaustralia.net.au/home/species/4614
Pempheridae	Parapriacanthus	ransonneti	https://fishesofaustralia.net.au/home/species/2482
Pempheridae	Pempheris	schomburgkii	https://www.itis.gov/servlet/SingleRpt/SingleRpt?search_topic=TSN&search_value=169472#null
Pempheridae	Pempheris	oualensis	https://www.marinespecies.org/aphia.php?p=taxdetails&id=218700
Pempheridae	Pempheris	schwenkii	https://fishesofaustralia.net.au/home/species/2489
Pempheridae	Pempheris	vanicolensis	https://www.fishbase.se/summary/Pempheris-vanicolensis.html
Acropomatidae	Synagrops	bellus	https://www.marinespecies.org/aphia.php?p=taxdetails&id=159584
Acropomatidae	Synagrops	spinosus	https://www.marinespecies.org/aphia.php?p=taxdetails&id=159586
Bathyclupeidae	Bathyclupea	argentea	https://www.marinespecies.org/aphia.php?p=taxdetails&id=159596
Polyprionidae	Stereolepis	gigas	https://biogeodb.stri.si.edu/sftep/en/thefishes/species/1098
Polyprionidae	Polyprion	americanus	https://www.fishbase.de/summary/polyprion-americanus.html
Polyprionidae	Polyprion	oxygeneios	https://fishesofaustralia.net.au/home/species/3235
Banjosidae	Banjos	banjos	https://www.fishbase.se/summary/Banjos-banjos.html
Banjosidae	Banjos	banjos	https://www.fishbase.se/summary/Banjos-banjos.html
Pentacerotidae	Pentaceros	pectoralis	https://fishesofaustralia.net.au/home/species/2496
Pentacerotidae	Pentaceros	japonicus	https://animaldiversity.org/accounts/Pentaceros_japonicus/classification/
Pentacerotidae	Pentaceros	wheeleri	https://www.marinespecies.org/aphia.php?p=taxdetails&id=313241
Pentacerotidae	Histiopterus	typus	https://www.fishbase.se/summary/Histiopterus-typus.html
Pentacerotidae	Zanclistius	elevatus	https://fishesofaustralia.net.au/home/species/631
Pentacerotidae	Paristiopterus	labiosus	https://fishesofaustralia.net.au/home/species/628
Girellidae	Girella	nigricans	https://www.fishbase.de/summary/Girella-nigricans.html
Dichistiidae	Dichistius	capensis	https://www.fishbase.de/summary/dichistius-capensis
Oplegnathidae	Oplegnatus	punctatus	https://www.fishbase.se/summary/6538
Kuhliidae	Kuhlia	mugil	https://fishesofaustralia.net.au/home/species/4457
Kuhliidae	Kuhlia	rupestris	https://www.fws.gov/fisheries/ans/erss/uncertainrisk/ERSS-Kuhlia-rupestris-FINAL-Jan2020.pdf
Kuhliidae	Kuhlia	marginata	https://fishesofaustralia.net.au/home/species/4458
Terapontidae	Terapon	jarbua	https://nas.er.usgs.gov/queries/FactSheet.aspx?speciesID=3607
Terapontidae	Scortum	barcoo	https://fishesofaustralia.net.au/home/species/701
Terapontidae	Hephaestus	fuliginosus	https://fishesofaustralia.net.au/home/species/691
Kyphosidae	Kyphosus	sectatrix	https://www.fishbase.se/summary/2498
Kyphosidae	Kyphosus	incisor	https://www.fishbase.se/summary/Kyphosus-incisor
Kyphosidae	Kyphosus	elegans	https://biogeodb.stri.si.edu/sftep/en/thefishes/species/1573
Kyphosidae	Kyphosus	cinerascens	https://www.fishbase.de/summary/Kyphosus-cinerascens.html
Percalatidae	Macquaria	novemaculeata	https://www.fishbase.se/summary/6463
Percalatidae	Macquaria	colonorum	https://www.fishbase.de/summary/Macquaria-colonorum.html
Percichthyidae	Maccullochella	peelii	https://fishesofaustralia.net.au/home/species/4655
Percichthyidae	Gadopsis	marmoratus	https://fishesofaustralia.net.au/home/species/3877
Percichthyidae	Percichthys	trucha	https://www.fishbase.de/summary/Percichthys-trucha.html
Percichthyidae	Percilia	irwini	https://fishbase.mnhn.fr/summary/10596
Percichthyidae	Macquaria	ambigua	https://fishesofaustralia.net.au/home/species/4656
Percichthyidae	Nannoperca	australis	https://fishesofaustralia.net.au/home/species/1828
Enoplosidae	Enoplosus	armatus	https://fishesofaustralia.net.au/home/species/445
Sinipercidae	Coreoperca	whiteheadi	https://www.fishbase.de/summary/55173
Sinipercidae	Siniperca	chuatsi	https://www.fishbase.de/summary/Siniperca-chuatsi.html
Sinipercidae	Siniperca	scherzeri	https://www.fishbase.de/summary/55171
Elassomatidae	Elassoma	okefenokee	https://www.floridamuseum.ufl.edu/discover-fish/florida-fishes-gallery/okefenokee-pygmy-sunfish/
Elassomatidae	Elassoma	zonatum	https://www.floridamuseum.ufl.edu/discover-fish/florida-fishes-gallery/banded-pygmy-sunfish/
Elassomatidae	Elassoma	evergladei	https://aquainfo.org/elassoma-evergladei-everglades-pygmy-sunfish/
Centrarchidae	Acantharchus	pomotis	https://www.fishbase.se/summary/acantharchus-pomotis.html
Centrarchidae	Micropterus	salmoides	https://www.floridamuseum.ufl.edu/discover-fish/species-profiles/micropterus-salmoides/
Centrarchidae	Lepomis	cyanellus	https://www.fishbase.de/summary/Lepomis-cyanellus.html
Centrarchidae	Lepomis	macrochirus	https://www.fishbase.se/summary/Lepomis-macrochirus.html
Centrarchidae	Pomoxis	nigromaculatus	https://www.floridamuseum.ufl.edu/discover-fish/species-profiles/pomoxis-nigromaculatus/
Centrarchidae	Ambloplites	rupestris	https://www.fishbase.se/summary/ambloplites-rupestris.html
Centrarchidae	Archoplites	interruptus	https://www.fishbase.se/summary/Archoplites-interruptus.html
Cirrhitidae	Amblycirrhitus	pinos	https://biogeodb.stri.si.edu/caribbean/en/thefishes/species/3859
Cirrhitidae	Paracirrhites	forsteri	https://www.researchgate.net/figure/Four-colour-morphs-of-the-Paracirrhites-forsteri-as-observed-in-the-Red-Sea-A-Morph-1_fig2_312962295
Cirrhitidae	Neocirrhites	armatus	https://betterknowafish.com/2013/10/11/flame-hawkfish-neocirrhites-armatus/
Cirrhitidae	Cirrhitichthys	falco	https://fishesofaustralia.net.au/home/species/2426
Cirrhitidae	Cirrhitichthys	oxycephalus	https://fishesofaustralia.net.au/home/species/437
Latridae	Latris	lineata	https://www.fishbase.se/summary/Latris-lineata
Latridae	Latridopsis	forsteri	https://fishesofaustralia.net.au/home/species/683
Cheilodactylidae	Cheilodactylus	variegatus	https://www.reeflex.net/tiere/12275_Cheilodactylus_variegatus.htm
Cheilodactylidae	Chirodactylus	brachydactylus	https://www.fishbase.se/summary/Chirodactylus-brachydactylus.html
Cheilodactylidae	Chirodactylus	jessicalenorum	https://www.fishbase.se/summary/Chirodactylus-jessicalenorum.html
Cheilodactylidae	Cheilodactylus	fasciatus	https://www.fishbase.se/summary/14284
Cheilodactylidae	Cheilodactylus	pixi	https://www.fishbase.de/summary/Cheilodactylus-pixi.html
Chironemidae	Chironemus	georgianus	https://fishesofaustralia.net.au/home/species/2422
Chironemidae	Chironemus	maculosus	https://fishesofaustralia.net.au/home/species/2425
Aplodactylidae	Aplodactylus	etheridgii	https://www.fishbase.de/summary/Aplodactylus-etheridgii.html
Aplodactylidae	Aplodactylus	arctidens	https://www.fishbase.de/summary/Aplodactylus-arctidens.html
Serranidae	Pseudanthias	pascalus	https://www.fishbase.de/summary/Pseudanthias-pascalus.html
Serranidae	Pseudanthias	squamipinnis	https://www.fishbase.de/summary/Pseudanthias-squamipinnis.html
Serranidae	Odontanthias	chrysostictus	https://www.fishbase.se/summary/25813
Serranidae	Baldwinella	aureorubens	https://biogeodb.stri.si.edu/caribbean/en/thefishes/species/4632
Serranidae	Baldwinella	vivana	https://biogeodb.stri.si.edu/caribbean/en/thefishes/species/3498
Serranidae	Anthias	nicholsi	https://biogeodb.stri.si.edu/caribbean/en/thefishes/species/3470
Serranidae	Pronotogrammus	martinicensis	https://www.fishbase.se/summary/3328
Serranidae	Centropristis	striata	https://www.floridamuseum.ufl.edu/discover-fish/species-profiles/centropristis-striata/
Serranidae	Paralabrax	nebulifer	https://www.fishbase.de/summary/Paralabrax-nebulifer.html
Serranidae	Serranus	baldwini	https://www.fishbase.se/photos/ThumbnailsSummary.php?ID=3344#
Serranidae	Serranus	tigrinus	https://www.fishbase.se/summary/Serranus-tigrinus.html
Serranidae	Hypoplectrus	puella	https://www.fishbase.se/summary/12759
Serranidae	Diplectrum	formosum	https://www.fishbase.se/summary/Diplectrum-formosum.html
Serranidae	Diplectrum	bivittatum	https://www.fishbase.de/summary/Diplectrum-bivittatum.html
Serranidae	Serranus	notospilus	https://biogeodb.stri.si.edu/caribbean/en/thefishes/species/3555
Serranidae	Serranus	phoebe	https://www.fishbase.se/summary/Serranus-phoebe
Serranidae	Liopropoma	mowbrayi	https://www.fishbase.de/summary/3331
Serranidae	Liopropoma	rubre	https://biogeodb.stri.si.edu/caribbean/en/thefishes/species/3519
Serranidae	Pseudogramma	polyacantha	https://www.fishbase.in/FieldGuide/FieldGuideSummary.php?genusname=Pseudogramma&speciesname=polyacantha&c_code=608&print=1
Serranidae	Aporops	bilinearis	https://www.fishbase.se/summary/Aporops-bilinearis.html
Serranidae	Grammistes	sexlineatus	https://www.fishbase.se/summary/4925
Serranidae	Grammistops	ocellatus	https://fishesofaustralia.net.au/home/species/3870
Serranidae	Rypticus	subbifrenatus	https://biogeodb.stri.si.edu/caribbean/en/thefishes/species/3543
Serranidae	Rypticus	saponaceus	https://www.fishbase.de/summary/1056
Serranidae	Aethaloperca	rogaa	https://www.fishbase.se/summary/Aethaloperca-rogaa.html
Serranidae	Cephalopholis	fulva	https://www.fishbase.de/summary/Cephalopholis-fulva.html
Serranidae	Cephalopholis	miniata	https://www.floridamuseum.ufl.edu/discover-fish/species-profiles/cephalopholis-miniata/
Serranidae	Cephalopholis	argus	https://www.fishbase.se/summary/6396
Serranidae	Hyporthodus	flavolimbatus	https://www.fishbase.se/summary/1205
Serranidae	Mycteroperca	bonaci	https://www.floridamuseum.ufl.edu/discover-fish/species-profiles/mycteroperca-bonaci/
Serranidae	Epinephelus	maculatus	https://www.fishbase.se/summary/5350
Serranidae	Epinephelus	merra	https://www.naturefootage.com/video-clips/NH07_013/longfin-grouper-epinephelus-quoyanus-resting-next-to-sarcophyton
Niphonidae	Niphon	spinosus	https://www.fishbase.de/summary/12128
Percidae	Perca	flavescens	https://www.fishbase.se/summary/Perca-flavescens.html
Percidae	Perca	fluviatilis	https://www.fws.gov/injuriouswildlife/pdf_files/Perca_fluviatilis_WEB_9-15-14.pdf
Percidae	Sander	vitreus	https://www.fishbase.de/summary/Sander-vitreus.html
Percidae	Zingel	streber	https://www.fishbase.se/summary/6501
Percidae	Zingel	zingel	https://www.fishbase.se/summary/6500
Percidae	Romanichthys	valsanicola	https://www.fishbase.de/summary/6315
Percidae	Gymnocephalus	schraetser	https://www.fishbase.de/summary/Gymnocephalus-schraetser.html
Percidae	Gymnocephalus	cernuus	https://nas.er.usgs.gov/queries/FactSheet.aspx?speciesID=7
Percidae	Percina	caprodes	https://www.fishbase.se/summary/3489
Percidae	Percina	nigrofasciata	https://www.fishbase.se/summary/3500
Percidae	Percina	phoxocephala	https://www.fishbase.se/summary/Percina-phoxocephala.html
Percidae	Crystallaria	asprella	https://www.dnr.state.mn.us/rsg/profile.html?action=elementDetail&selectedElement=AFCQC01010
Percidae	Ammocrypta	beanii	https://www.fishbase.se/summary/Ammocrypta-beanii.html
Percidae	Ammocrypta	pellucida	https://mnfi.anr.msu.edu/abstracts/zoology/Ammocrypta_pellucida.pdf
Percidae	Ammocrypta	meridiana	https://www.fishbase.se/summary/Ammocrypta-meridiana
Percidae	Etheostoma	juliae	https://www.fishbase.se/summary/3432
Percidae	Etheostoma	vitreum	https://ncfishes.com/freshwater-fishes-of-north-carolina/etheostoma-vitreum/
Percidae	Etheostoma	zonale	https://www.fishbase.se/summary/etheostoma-zonale.html
Percidae	Etheostoma	atripinne	https://www.fishbase.de/summary/60867
Percidae	Etheostoma	simoterum	https://nas.er.usgs.gov/queries/factsheet.aspx?SpeciesID=817
Bovichtidae	Cottoperca	trigloides	https://www.fishbase.se/photos/ThumbnailsSummary.php?ID=66100
Bovichtidae	Bovichtus	diacanthus	https://www.fishbase.se/summary/Bovichtus-diacanthus.html
Pseudaphritidae	Pseudaphritis	urvillii	https://fishesofaustralia.net.au/home/species/403
Eleginopsidae	Eleginops	maclovinus	https://www.fishbase.se/summary/466
Nototheniidae	Aethotaxis	mitopteryx	https://www.marinespecies.org/aphia.php?p=taxdetails&id=234660
Nototheniidae	Dissostichus	eleginoides	https://www.fishbase.de/summary/Dissostichus-eleginoides.html
Nototheniidae	Gobionotothen	gibberifrons	https://www.polartrec.com/expeditions/biology-of-antarctic-fishes/journals/2011-06-21
Nototheniidae	Pagothenia	borchgrevinka	https://www.fishbase.de/summary/Pagothenia-borchgrevinki.html
Nototheniidae	Patagonotothen	tessellata	https://www.marinespecies.org/aphia.php?p=taxdetails&id=279346
Nototheniidae	Notothenia	coriiceps	https://www.fishbase.se/summary/Notothenia-coriiceps.html
Harpagiferidae	Harpagifer	antarcticus	https://www.fishbase.se/summary/Harpagifer-antarcticus.html
Artedidraconidae	Artedidraco	orianae	https://www.fishbase.de/summary/Artedidraco-orianae.html
Artedidraconidae	Pogonophryne	barsukovi	https://www.marinespecies.org/aphia.php?p=taxdetails&id=234826
Bathydraconidae	Gymnodraco	acuticeps	https://todropscience.tumblr.com/post/127942790687/bad-warmer-ocean-could-be-a-mess-for-antarctic
Bathydraconidae	Parachaenichthys	charcoti	https://www.fishbase.de/summary/Parachaenichthys-charcoti.html
Channichthyidae	Chionobathyscus	dewitti	https://www.marinespecies.org/aphia.php?p=taxdetails&id=234650
Channichthyidae	Chionodraco	rastrospinosus	https://www.fishbase.de/summary/Chionodraco-rastrospinosus.html
Hoplichthyidae	Hoplichthys	gilberti	https://www.fishbase.se/summary/8261
Hoplichthyidae	Hoplichthys	langsdorfii	https://www.marinespecies.org/aphia.php?p=taxdetails&id=278229
Bembridae	Bembras	japonica	https://www.fishbase.se/summary/Bembras-japonicus.html
Parabenbridae	Parabembras	curtus	https://www.fishbase.se/summary/Parabembras-curtus.html
Platycephalidae	Platycephalus	indicus	https://www.fishbase.de/summary/Platycephalus-indicus.html
Platycephalidae	Rogadius	asper	https://www.fishbase.se/summary/Rogadius-asper.html
Platycephalidae	Thysanophrys	chiltonae	https://www.fishbase.se/summary/12902
Platycephalidae	Sunagocia	arenicola	https://www.fishbase.se/summary/Sunagocia-arenicola.html
Bembropidae	Bembrops	gobioides	https://www.fishbase.se/summary/3697
Bembropidae	Bembrops	anatirostris	https://www.fishbase.se/photos/ThumbnailsSummary.php?ID=3696
Peristediidae	Peristedion	ecuadorense	https://biogeodb.stri.si.edu/caribbean/en/thefishes/species/5348
Peristediidae	Peristedion	gracile	https://www.fishbase.se/summary/4017
Peristediidae	Peristedion	truncatum	https://www.fishbase.de/summary/Peristedion-truncatum.html
Triglidae	Pterygotrigla	hemisticta	https://eol.org/pages/46568756
Triglidae	Bellator	militaris	https://www.fishbase.se/summary/Bellator-militaris
Triglidae	Prionotus	carolinus	https://biogeodb.stri.si.edu/caribbean/en/thefishes/species/3441
Triglidae	Prionotus	evolans	https://www.fishbase.se/summary/Prionotus-evolans.html
Triglidae	Prionotus	stephanophrys	https://www.fishbase.se/summary/Prionotus-stephanophrys
Synanceiidae	Synanceia	verrucosa	https://www.fishbase.de/summary/Synanceia-verrucosa.html
Tetrarogidae	Coccotropsis	gymnoderma	https://fishbase.mnhn.fr/summary/Coccotropsis-gymnoderma
Scorpaenidae	Iracundus	signifer	https://www.fishbase.se/summary/Iracundus-signifer.html
Scorpaenidae	Sebastapistes	cyanostigma	https://www.fishbase.de/summary/Sebastapistes-cyanostigma.html
Scorpaenidae	Caracanthus	unipinna	https://fishesofaustralia.net.au/home/species/2168
Scorpaenidae	Caracanthus	maculatus	https://fishesofaustralia.net.au/home/species/2167
Scorpaenidae	Taenianotus	triacanthus	https://www.fishbase.se/summary/taenianotus-triacanthus
Scorpaenidae	Scorpaenopsis	oxycephala	https://fishesofaustralia.net.au/home/species/2125
Scorpaenidae	Scorpaenopsis	longispina	https://www.marinespecies.org/aphia.php?p=taxdetails&id=277526
Scorpaenidae	Scorpaena	agassizii	https://www.fishbase.se/summary/Scorpaena-agassizii.html
Scorpaenidae	Scorpaena	brasiliensis	https://www.floridamuseum.ufl.edu/discover-fish/species-profiles/scorpaena-brasiliensis/
Scorpaenidae	Scorpaena	guttata	https://www.fishbase.se/summary/3943
Scorpaenidae	Scorpaena	dispar	https://www.fishbase.in/summary/3940
Scorpaenidae	Scorpaenodes	guamensis	https://www.fishbase.se/summary/Scorpaenodes-guamensis.html
Scorpaenidae	Scorpaenodes	albaiensis	https://fishesofaustralia.net.au/home/species/2117
Scorpaenidae	Pterois	miles	https://www.fishbase.de/summary/pterois-miles.html
Scorpaenidae	Dendrochirus	zebra	https://www.fishbase.de/summary/Dendrochirus-zebra.html
Scorpaenidae	Pterois	radiata	https://fishesofaustralia.net.au/home/species/3648
Scorpaenidae	Pterois	antennata	https://www.fishbase.de/summary/pterois-antennata
Setarchidae	Setarches	guentheri	https://www.fishbase.se/summary/5029
Scorpaenidae	Neomerinthe	hewingwayi	https://www.fishbase.se/summary/3930
Scorpaenidae	Pontinus	rathbuni	https://www.fishbase.de/summary/pontinus-rathbuni.html
Scorpaenidae	Pontinus	longispinis	https://www.fishbase.de/summary/Pontinus-longispinis.html
Sebastidae	Adelosebastes	latens	https://fishbase.mnhn.fr/summary/Adelosebastes-latens.html
Sebastidae	Helicolenus	dactylopterus	https://www.monaconatureencyclopedia.com/helicolenus-dactylopterus/?lang=en
Sebastidae	Sebastes	paucispinis	https://www.fishbase.de/summary/sebastes-paucispinis.html
Sebastidae	Sebastes	jordani	https://www.fishbase.se/summary/Sebastes-jordani.html
Sebastidae	Sebastes	aurora	https://www.fishbase.se/summary/3952
Sebastidae	Sebastes	diploproa	https://en.wikipedia.org/wiki/Sebastes_diploproa#/media/File:Sanc1715_-_Flickr_-_NOAA_Photo_Library.jpg
Sebastidae	Sebastes	ruberrimus	https://www.fishbase.de/summary/Sebastes-ruberrimus.html
Sebastidae	Sebastes	fasciatus	https://www.fishbase.se/summary/Sebastes-fasciatus.html
Anoplopomatidae	Anoplopoma	fimbria	https://www.fishbase.de/summary/Anoplopoma-fimbria.html
Bathymasteridae	Rathbunella	hypoplecta	https://www.fishbase.se/summary/Rathbunella-hypoplecta.html
Bathymasteridae	Bathymaster	signatus	https://alchetron.com/Ronquil
Bathymasteridae	Bathymaster	caeruleofasciatus	https://fishbase.mnhn.fr/Summary/SpeciesSummary.php?ID=3690&AT=Alaskan+ronquil
Stichaeidae	Cebidichthys	violaceus	https://nathistoc.bio.uci.edu/Fish/Cebidichthys%20violaceus/index.htm
Stichaeidae	Bryozoichthys	marjorius	https://www.fishbase.se/summary/3778
Zaproridae	Zaprora	silenus	https://www.fishbase.se/summary/Zaprora-silenus
Cryptacanthodidae	Cryptacenthodes	maculatus	https://fishbase.mnhn.fr/Summary/SpeciesSummary.php?ID=3815&AT=T%C3%A4hniline+k%C3%B5versuu
Stichaeidae	Poroclinus	rothrocki	https://www.fishbase.se/summary/3794
Stichaeidae	Leptoclinus	maculatus	https://www.gbif.org/species/2394832
Stichaeidae	Lumpenus	fabricii	https://www.fishbase.se/summary/3786
Stichaeidae	Lumpenus	lampretaeformis	https://www.fishbase.de/summary/1380
Pholidae	Pholis	ornata	https://www.fishbase.de/summary/3806
Pholidae	Pholis	crassispina	https://www.fishbase.se/summary/Pholis-crassispina.html
Anarhichadidae	Anarrhichthys	ocellatus	https://www.fishbase.se/summary/Anarrhichthys-ocellatus.html
Anarhichadidae	Anarhichas	denticulatus	https://www.fishbase.de/summary/3810
Anarhichadidae	Anarhichas	orientalis	https://www.fishbase.de/summary/3812
Zoarcidae	Zoarces	americanus	https://www.biolib.cz/en/taxon/id154781/
Zoarcidae	Eucryphycus	californicus	https://fishbase.mnhn.fr/summary/3149
Zoarcidae	Lycenchelys	crotalinus	https://www.fishbase.de/summary/Lycenchelys-crotalinus.html
Zoarcidae	Lycodes	diapterus	https://www.fishbase.se/summary/Lycodes-diapterus.html
Zoarcidae	Lycodapus	mandibularis	https://www.fishbase.de/summary/Lycodapus-mandibularis.html
Zoarcidae	Bothrocara	brunneum	https://www.fishbase.de/summary/Bothrocara-brunneum.html
Zoarcidae	Melanostigma	pammelas	https://www.fishbase.se/summary/Melanostigma-pammelas
Zoarcidae	Lycodes	brevipes	https://www.fishbase.se/summary/3136
Zoarcidae	Lycodes	terraenovae	https://www.fishbase.de/summary/48211
Aulorhynchidae	Aulorhynchus	flavidus	https://www.fishbase.se/summary/3270
Hypoptychidae	Aulichthys	japonicus	https://www.fishbase.se/summary/4320
Hypoptychidae	Hypoptychus	dybowskii	https://www.fishbase.se/summary/Hypoptychus-dybowskii.html
Gasterosteidae	Pungitius	pungitius	https://www.fishbase.de/summary/3273
Gasterosteidae	Gasterosteus	wheatlandi	https://www.fishbase.se/summary/Gasterosteus-wheatlandi.html
Gasterosteidae	Gasterosteus	aculeatus	https://www.fishbase.de/summary/Gasterosteus-aculeatus.html
Gasterosteidae	Culaea	inconstans	https://www.fishbase.se/summary/Culaea-inconstans.html
Gasterosteidae	Apeltes	quadracus	https://www.fishbase.se/summary/Apeltes-quadracus.html
Gasterosteidae	Spinachia	spinachia	https://www.fishbase.de/summary/Spinachia-spinachia.html
Zaniolepididae	Zaniolepis	frenata	https://www.fishbase.se/summary/Zaniolepis-frenata
Hexagrammidae	Pleurogrammus	monopterygius	https://www.fishbase.se/summary/4037
Hexagrammidae	Hexagrammos	decagrammus	https://www.fishbase.se/summary/Hexagrammos-decagrammus.html
Hexagrammidae	Hexagrammos	lagocephalus	https://www.fishbase.de/summary/FamilySummary.php?ID=271
Trichodontidae	Trichodon	trichodon	https://www.itis.gov/servlet/SingleRpt/SingleRpt?search_topic=TSN&search_value=170919#null
Cyclopteridae	Eumicrotremus	orbis	https://www.fishbase.se/summary/4184
Cyclopteridae	Cyclopterus	lumpus	https://www.fishbase.de/summary/62
Liparidae	Liparis	pulchellus	https://www.fishbase.de/summary/Liparis-pulchellus.html
Liparidae	Liparis	gibbus	https://www.fishbase.de/summary/Liparis-gibbus.html
Liparidae	Careproctus	melanurus	https://www.fishbase.de/summary/Careproctus-melanurus.html
Liparidae	Careproctus	rastrinus	https://www.fishbase.se/summary/Careproctus-rastrinus.html
Liparidae	Rhinoliparis	barbulifer	https://fishbase.mnhn.fr/FieldGuide/FieldGuideSummary.php?GenusName=Rhinoliparis&SpeciesName=barbulifer&pda=1&sps=
Liparidae	Paraliparis	copei	https://www.fishbase.se/summary/Paraliparis-copei.html
Liparidae	Paraliparis	hystrix	https://www.fishbase.se/summary/15568
Liparidae	Paraliparis	beani	https://www.fishbase.se/summary/59692
Scorpaenichthyidae	Scorpaenichthys	marmoratus	https://eol.org/pages/46569155
Agonidae	Hemilepidotus	zapus	https://www.fishbase.de/identification/SpeciesList.php?genus=Hemilepidotus
Agonidae	Hemilepidotus	jordani	https://en.wikipedia.org/wiki/Agonomalus_jordani
Agonidae	Hypsagonus	quadricornis	https://www.fishbase.se/summary/4164
Agonidae	Sarritor	frenatus	https://www.google.com/search?q=Agonidae+Sarritor+frenatus&rlz=1C5CHFA_enUS884US884&source=lnms&tbm=isch&sa=X&ved=2ahUKEwj2qJLb67n1AhWeJDQIHWzeAfYQ_AUoAXoECAEQAw&biw=1117&bih=819&dpr=2
Agonidae	Sarritor	leptorhynchus	https://www.fishbase.se/summary/4171
Agonidae	Aspidophoroides	monopterygius	https://www.fishbase.se/summary/4157
Agonidae	Stellerina	xyosterna	https://www.fishbase.se/summary/Stellerina-xyosterna.html
Agonidae	Bathyagonus	alascanus	https://www.fishbase.se/summary/Bathyagonus-alascanus
Agonidae	Bathyagonus	pentacanthus	https://www.fishbase.se/summary/Bathyagonus-pentacanthus.html
Agonidae	Xeneretmus	latifrons	https://www.fishbase.se/summary/Xeneretmus-latifrons.html
Cottidae	Cottus	carolinae	https://www.fishbase.de/summary/Cottus-carolinae.html
Cottidae	Leptocottus	armatus	https://www.fishbase.de/summary/4112
Psychrolutidae	Radulinus	asprellus	https://www.fishbase.se/summary/Radulinus-asprellus.html
Psychrolutidae	Gymnocanthus	galeatus	https://www.fishbase.se/summary/4091
Psychrolutidae	Triglops	scepticus	https://www.fishbase.se/summary/Triglops-scepticus.html
Psychrolutidae	Triglops	macellus	https://www.fishbase.se/summary/4145
Psychrolutidae	Artediellus	uncinatus	https://www.fishbase.se/summary/4043
Psychrolutidae	Dasycottus	setiger	https://calphotos.berkeley.edu/cgi/img_query?seq_num=107399&one=T
Psychrolutidae	Cottunculus	thomsonii	https://www.gbif.org/species/2334884
Psychrolutidae	Malacocottus	zonurus	https://www.fishbase.se/summary/Malacocottus-zonurus.html
Psychrolutidae	Psychrolutes	phrictus	https://www.fishbase.de/summary/Psychrolutes-phrictus.html
Psychrolutidae	Rastrinus	scutiger	https://www.fishbase.de/summary/50792
Psychrolutidae	Chitonotus	pugetensis	https://www.fishbase.in/summary/4055
Psychrolutidae	Icelinus	filamentosus	https://www.fishbase.se/summary/4102
Psychrolutidae	Icelinus	quadriseriatus	https://www.fishbase.se/summary/4105
Psychrolutidae	Enophrys	taurina	https://www.fishbase.se/summary/Enophrys-taurina.html
Psychrolutidae	Myoxocephalus	octodecemspinosus	https://www.fishbase.de/summary/4120
Psychrolutidae	Microcottus	sellaris	https://www.fishbase.se/identification/SpeciesList.php?genus=Microcottus
Psychrolutidae	Myoxocephalus	polyacanthocephalus	https://www.fishbase.de/summary/4121
